# Supplementary material for: Structural basis of GABARAP-mediated GABAA receptor trafficking and functions on GABAergic synaptic transmission
Source: Nat Commun. 2021 Jan 12;12:297. doi: 10.1038/s41467-020-20624-z (PMC7803741; doi:10.1038/s41467-020-20624-z)
Supplement: Supplementary file 3 — Source Data [file 41467_2020_20624_MOESM3_ESM.xls]

## Sheet: Figure 1d, f
Figure 1d, 1f

## Sheet: Figure 4b-e
Figure 4b	GABAAR:	WT	WT	WT	WT	WT	WT		Figure 4c								Figure 4d	EC50			Figure 4e	WT	WT	WT	E406R	E406R	E406R
	GABARAP：	Vector	RAP	Y49A	L50A	K24E	R67E												GABAAR+Vector	GABAAR+GABAARAP		Vector	WT	GABARAPL1	Vector	WT	GABARAPL1
		56.2369	129.122	55.9357	133.719	95.5	71.3056		Dose response	GABAAR+Vector									36.33	25.12		80.3307	188.988	113.693	100.098	92.8282	104.167
		64.7381	140.779	52.9661	90.2569	102.459	139.634		1	0	0	0	0	0	0	0			22.85	19.44		125.533	159.332	155.315	119.748	109.527	126.071
		59.5188	118.808	79.2383	132.913	81.6048	103.948		3	0.008168	0.0872609	0	0.0113033	0.00181284	0.018732	0.0105288			11.54	17.28		110.446	169.482	167.572	118.393	125.146	141.331
		55.9733	126.624	58.6983	68.0444	100.435	103.291		10	0.0369174	0.174296	0.462311	0.0876303	0.0692142	0.0788518	0.0576057			19.1	22.69		90.0909	192.204	156.014	103.517	69.3057	100.126
		88.9206	208.195	82.1353	57.6408	80.5938	83.7599		30	0.537451	0.634741	0.628666	0.842201	0.942508	0.951923	0.748521			16.03	22.93		103.715	129.075	173.422	106.835	59.2654	100.761
		95.0486	226.944	39.4295	75.0724	121.307	86.3244		100	0.669717	0.868351	0.788338	0.922257	1.00387	0.983142	0.90167			14.79	14.4		118.927	146.904	148.005	105.04	64.0078	104.364
		90.182	146.864	53.7586	109.493	99.2662	90.6875		300	0.908201	0.909338	0.899741	0.998615	0.893403	0.893051	1			22.19	37.2		101.66	182.261	103.942	90.3731	132.086	94.2556
		87.6475	165.918	61.205	88.32	94.175	106.688		1000	0.705177	0.808206	0.9102	1.22662	1.0347	1.29137	1.02373						129.766	143.379	145.911	100.037	130.765	76.5433
		97.3883	206.039		60.7331	119.872	72.2148															106.751	160.916	154.327		73.3959	105.173
		71.6667	188.309			143.811	112.039			GABAAR+GABAARAP												115.91	100.215	167.051		97.0806	114.076
		95.7284	179.228						1	0	0	0	0	0	0	0						75.2872				99.2601
		101.302	130.781						3	0.009424	0.039675	0.014544	0.003258	0.00733	0.018732	0.00128						134.463				105.012
		129.017	116.479						10	0.073417	0.143226	0.119956	0.034847	0.074057	0.175281	0.176968										81.7997
		100.758	90.2479						30	0.598793	0.82678	0.850632	0.552299	0.768664	0.772096	0.535749
		62.5292	85.5228						100	0.751153	0.943304	0.944875	0.66965	1.06582	0.82678	1.36199
			119.8						300	0.912879	1.05424	0.944875	0.730908	0.989612	0.789607	1.36199
			141.923						1000	0.972799	1.05942	0.944875	0.774365	1.05954	0.827013	1.36199
			119.683
			115.443
			118.314

## Sheet: Figure 5a, b
Figure 5a	Dynasore		Add	Add	Add	Add		Figure 5b	GABAAR	GABAAR+BFA	GABAAR+GABARAP	GABAAR+GABARAP+BFA
	GABAAR:	WT	WT	WT	WT	E406R			108.254	90.166	185.758	75.3443
	GABARAP：		Vector	WT	RAPL50A	WT			83.0781	81.3088	148.698	71.7734
		49.5985	205.538	83.0402	139.669	121.824			83.0774	41.8436	139.87	113.286
		61.6608	125.919	261.907	52.342	104.435			120.929	43.9211	100.349	110.176
		137.735	191.894	221.064	78.3809	116.375			114.277	99.4815	149.125	98.3173
		88.905	110.645	187.259	71.4194	171.474			77.6899	70.2652	130.435	122.824
		127.926	86.3082	323.341	117.13	207.437			100.73	80.1697	152.804	76.2475
		49.4665	201.382	342.807	104.469	205.446			94.692	89.342	158.701	115.339
		72.6413	180.189	273.45	73.0442	236.713			68.5	78.3881	129.521	71.7657
		76.5466	85.4586	126.594	86.6565	174.725			104.781	70.0515		95.9059
		98.9831	88.2027	283.648		175.776			80.0063
		99.095		249.763					63.4779
				230.084					134.533
				153.447					66.2129

## Sheet: Figure 6c
Figure 6c
GABAAR	WT	WT	WT	WT
GABARAP	Vector	WT	WT	WT
Src Kinase	Vector	Vector	WT	WT
PP2	Vehicle	Vehicle	Vehicle	WT
	80.5647	158.129	84.2627	150.447
	115.377	119.901	74.1621	167.087
	84.736	143.7	82.5502	129.479
	82.867	163.306	64.0966	142.961
	76.0971	130.107	104.045	221.286
	119.697	120.014	50.2799	131.341
	94.6509	155.846	56.7848	112.419
	65.518	137.676	53.2348	131.76
	78.2262	191.574	67.0906	137.785
	91.2623		52.5512	97.6302

## Sheet: Figure 7e, f
Figure 7e	AnkB-WT	AnkB-WR	AnkG-ER				Figure 7f	AnkB-WT	AnkB-WR	AnkG-ER
	16.75	20.19	18.25					5.46111	14.7667	15.1444
	16	16.83	15.06					3.61667	2.89444	3.71111
	29.59	15.04	17.22					5.44444	0.933333	7.43333
	16.25	12.06	19.34					8.64444	1.25	20.9722
	20.7	21.7	19.85					2.33333	9.83333	5.68889
	12.68	19.87	14.04					7.78333	7.11667	2.27222
	20.44	23.45	15.31					0.244444	13.1389	3.22778
	11.26	19.89	12.21					1.59444	5.36667	1.07778
	18.41	13.02	17.25					2.88889	0.877778	1.49583
	19.15	29.15	9.08					6.66667	2.09444	8.6
	15.87	21.08	12.78					1.8	2.81667	12.0333
	18.2	22.56	14.36					16.3333	14.3556	0.188889
	9.09	17.84	16.09					15.2167	14.5611	0.344444
	11.2	17.84	13.56					2.38889	4.51667	0.891667
	26.84	16.21	14					2.97222	1.41111	1.75
	10.76	26.36	13.87					15.9444	5.1	2.275
	14.64	19.87	19.07					0.122222	3.83333	0.154167
	13.58	13.03	13.64					3.50556	11.7722	1.31667
	14.21	14.7	13.2					0.433333	0.429167	2.3125
	14.29	18.32	17.2					0.720833	4.14167	2.3875
	19.72	14.62	9.04					2.90417	2.73333	3.01667
	12.9	21.56						0.675	2.9375
	15.34	17.08						1.98333	1.3625
	15.13	16.28						0.129167	1.00833
	10.2	10.35						0.083333	3.95833
	14.89	15.72						0.033333	2.575
	14.09	23.31						3.49583	3.60833
	13.73	18.01						2.89583	7.24583
	12.84	19.55						0.754167	0.675
	12.02							0.016667
	8.5							2.275
	9.24							3.15
	10.6							4.60833
	18.32							3.4875
								2.275
								3.15
								4.60833
								3.4875

## Sheet: Supplementary Figure 5a, b
Supplementary Figure 5a						Supplementary Figure 5b
a5b2g2+Vector	a5b2g2+GABARAP	a5b2g2E406R+GABARAP	a5b2g2+GABARAPY49A											1					2					3
34.5161	171.536	110.176	98.404												membrane GFP-gama2 density	total GFP-gama2 density	M/T			membrane GFP-gama2 density	total GFP-gama2 density	M/T			membrane GFP-gama2 density	total GFP-gama2 density	M/T
69.5174	250.893	97.8377	99.8063											flag-vector	50.754	227.312	0.223279		flag-vector	55.784	265.031	0.210481		flag-vector	69.917	280.104	0.249611
143.431	381.077	69.7978	71.9438											flag-GABARAPL1	82.316	219.784	0.374531		flag-GABARAPL1	97.07	294.561	0.329541		flag-GABARAPL1	102.405	273.811	0.373999
55.7676	124.717	102.349	80.7513											flag-GABARAP	80.933	230.215	0.351554		flag-GABARAP	82.538	279.808	0.294981		flag-GABARAP	98.596	279.427	0.352851
106.767	161.406	67.0687	99.5633											flag-GABARAP L50A	45.857	226.461	0.202494		flag-GABARAP L50A	53.375	296.925	0.179759		flag-GABARAP L50A	32.768	244.502	0.134019
95.2054	129.851	66.7809	162.969											flag-GABARAP R67E	43.198	214	0.20186		flag-GABARAP R67E	58.165	253.833	0.229147		flag-GABARAP R67E	21.398	271.735	0.0787458
182.191	108.433	113.128	142.613											flag-GABARAP+GFP-gama2 E406R	34.378	194.237	0.17699		flag-GABARAP+GFP-gama2 E406R	53.399	286.998	0.186061		flag-GABARAP+GFP-gama2 E406R	24.322	237.626	0.102354
162.088	191.594	83.4624	93.1463
139.944	119.879	75.9161	88.9683
131.059	152.403	116.112	73.8945
96.4957	146.701
88.435

## Sheet: Supplementary Figure 6
Supplementary Figure 6
Dynasore	0	80 μM	120 μM
GABAAR:	WT	WT	WT
	49.5985	205.538	114.269
	61.6608	125.919	185.185
	137.735	191.894	113.76
	88.905	110.645	110.979
	127.926	86.3082	142.731
	49.4665	201.382	156.154
	72.6413	180.189	150.073
	76.5466	85.4586	129.066
	98.9831	88.2027
	99.095

## Sheet: Supplementary Figure 7a-d
Supplementary Figure 7a									Supplementary Figure 7b							Supplementary Figure 7c
									GABAAR	GABAAR+GABARAP	GABAAR+GABARAP+G2GIM	GABAAR+GABARAP+AnKB-WT				GABAAR	GABAAR+AnkB-WT
									90.3564	174.598	81.997	100.474				90.5324	102.311
									107.048	159	126.954	152.159				132.749	130.804
									106.224	134.018	98.4414	70.54				109.52	119.535
									112.179	128.305	125.073	120.232				103.148	77.3718
									69.245	148.057	106.486	93.8838				114.679	87.1083
									122.991	121.211	104.028	119.236				120.043	108.655
									85.4722	110.884	134.71	148.441				110.253	122.21
									127.764	149.705	131.686	108.06				103.085	112.065
									103.02	174.81	105.227	140.433				108.615	120.467
									89.5714	138.912	122.738	102.561				104.896	112.425
									67.814	136.414
										169.455
Supplementary Figure 7d
									membrane GFP-gama2 density	total GFP-gama2 density	M/T			membrane GFP-gama2 density	total GFP-gama2 density	M/T			membrane GFP-gama2 density	total GFP-gama2 density	M/T
								flag-vector	34.678	239.002	0.145095		flag-vector	47.239	228.298	0.206918		flag-vector	39.368	228.393	0.17237
								flag-GABARAPL1	72.236	229.318	0.315004		flag-GABARAPL1	75.855	238.829	0.317612		flag-GABARAPL1	68.421	225.699	0.303152
								flag-GABARAP	68.985	211.451	0.326246		flag-GABARAP	64.748	226.781	0.285509		flag-GABARAP	83.502	212.354	0.393221
								GFP-AnkB WT	47.849	213.872	0.223727		GFP-AnkB WT	41.859	247.766	0.168946		GFP-AnkB WT	44.109	224.075	0.196849
								GFPγ2 GIM	42.616	222.603	0.191444		GFPγ2 398-415	40.526	236.607	0.17128		GFPγ2 398-415	40.196	215.332	0.18667
								flag-GABARAP+GFPγ2 398-415	50.334	216.873	0.23209		flag-GABARAP+GFPγ2 398-415	32.217	230.268	0.139911		flag-GABARAP+GFPγ2 398-415	28.66	203.572	0.140786
